# Supplementary material for: Identification and Validation of a Potential Marker of Tissue Quality Using Gene Expression Analysis of Human Colorectal Tissue
Source: PLoS One. 2015 Jul 29;10(7):e0133987. doi: 10.1371/journal.pone.0133987 (PMC4519187; doi:10.1371/journal.pone.0133987)
Supplement: S1 Appendix — (XLSX) [file pone.0133987.s001.xlsx]

## Sheet: Fig.1
S1_Appendix
individual data points Fig.1	normal = normal tissue; tumor = tumor tissue; pre = before surgery; 10 = 10 minutes after resection; 45 = 45 minutes after resection
	Number of regulated genes
Case No.	Colon_normal_pre_vs_10	Colon_normal_pre_vs_45	Colon_tumor_pre_vs_10	Colon_tumor_pre_vs_45
NC2	399	456	3355	3256
NC3	116	275	1494	2945
NC4	550	850	164	213
NC5	255	65	506	380
NC7	119	156	435	1550
NC8	480	446	1087	1561
NC9	304	346	1608	2148
NC10	106	128	2291	2448
NC11	161	860	1740	2183
NC12	750	691	205	382
NC13	95	179	759	1975
NC15	1038	1008	655	1556
NC16	253	254	1869	3160
NC17	360	328	1045	760
NC18	1093	511	251	758
NC20	270	571	1135	1310
NC21	184	157	1114	1266
NC22	280	325	1308	916
NC23	770	846	1705	3392
NC25	266	308	1144	2802
NC26	384	362	2857	3453
NC27	345	516	218	322
NC28	265	213	1424	1386
NC29	157	374	534	964
NC30	393	543	2664	2288
NC32	261	597	3792	2072
NC33	274	312	3622	4116
NC34	84	133	913	1469
NC35	229	201	1272	345
NC36	93	119	285	304
NC37	283	448	189	69
NC38	353	555	654	2098
NC39	415	443	660	947
NC40	488	319	1189	1176
NC41	1584	1956	1121	1217
NC42	123	226	1302	1175
NC43	183	135	374	2275
NC46	270	374	1415	731
NC47	241	289	207	245
NC48	447	1065	818	519
column statistic Fig.1	ns = not significant; * ≤ 0,05; ** ≤ 0,01; *** ≤ 0,001;**** < 0,0001
	Colon_normal_pre_vs_10	Colon_normal_pre_vs_45	Colon_tumor_pre_vs_10	Colon_tumor_pre_vs_45
Number of values	40	40	40	40
Minimum	84	65	164	69
25% Percentile	183.3	216.3	513	737.8
Median	272	354	1118	1348
75% Percentile	411	552	1580	2252
Maximum	1584	1956	3792	4116
Mean	368	448.5	1235	1553
Std. Deviation	304.4	349.1	946.9	1057
Std. Error	48.13	55.19	149.7	167.2
Lower 95% CI of mean	270.7	336.9	931.7	1215
Upper 95% CI of mean	465.4	560.1	1537	1891
Shapiro-Wilk normality test
W	0.747	0.7885	0.8757	0.9438
P value	< 0,0001	< 0,0001	0.0004	0.0467
Passed normality test (alpha=0.05)?	No	No	No	No
P value summary	****	****	***	*
Sum	14721	17940	49380	62132
1way ANOVA Fig.1	ns = not significant; * ≤ 0,05; ** ≤ 0,01; *** ≤ 0,001;**** < 0,0001
Kruskal-Wallis test
P value	< 0,0001
Exact or approximate P value?	Gaussian Approximation
P value summary	****
Do the medians vary signif. (P < 0.05)	Yes
Number of groups	4
Kruskal-Wallis statistic	56.03
Dunn's Multiple Comparison Test	Difference in rank sum	Significant? P < 0,05?	Summary
Colon_normal_pre_vs_10 vs Colon_normal_pre_vs_45	-10.64	No	ns
Colon_normal_pre_vs_10 vs Colon_tumor_pre_vs_10	-53.6	Yes	***
Colon_normal_pre_vs_10 vs Colon_tumor_pre_vs_45	-64.56	Yes	***
Colon_normal_pre_vs_45 vs Colon_tumor_pre_vs_10	-42.96	Yes	***
Colon_normal_pre_vs_45 vs Colon_tumor_pre_vs_45	-53.93	Yes	***
Colon_tumor_pre_vs_10 vs Colon_tumor_pre_vs_45	-10.96	No	ns

## Sheet: Fig.2A
S1_Appendix
individual data points Fig.2A CYR61		N = normal tissue; T = tumor tissue; 0 = before surgery; 10 = 10 minutes after resection; 20 = 20 minutes after resection; 45 = 45 minutes after resection
Case No.	N0	N10	N20	N45	T0	T10	T20	T45
NC4	1	12.03	10.56	15.47	1.75	9.08	9.99	12.85
NC5	11.46	0.88	7.53	7.27	3.98	3.48	11.18	9.71
NC11	0.39	1.72	5.78	5.43	1.45	43.48	15.81	42.34
NC12	0.32	13.05	10.9	8.49	28.83	13.17	7.25	3.65
NC16	0.54	21.03	12.69	12.43	11.36	2.65	5	5.41
NC21	0.61	1.9	2.49	1.77	1.22	12.31	0.87	4.48
NC25	0.52	30.24	25.68	14.38	2.02	13.87	12.68	65.68
NC26	0.51	9.86	7.09	18.25	6.24	4.24	8.12	4.62
NC27	0.49	2	3.03	4.34	0.19	2.93	3.13	4.18
NC30	0.6	8.92	7.48	6.37	1.88	24.52	15.93	34.86
NC35	3.66	10.13	8.79	8.76	18.93	32.11	14.74	9.18
NC36	0.75	2.64	4.81	5.16	1.68	3.32	2.29	2.38
NC37	0.31	10.88	8.34	8.98	3.31	3.18	23.4	2.6
NC39	0.42	8.72	4.39	5.38	2.95	12.06	12.5	6.92
NC40	1.1	17.38	10.71	5.23	15.04	19.18	20.97	3.46
NC41	0.5	5.04	4.72	6.56	1.23	7.68	3.11	15.09
NC42	0.13	3.19	4.64	3.25	17.13	7.52	2.08	9.65
NC43	0.82	9.91	4.99	5.07	2.61	1.35	0.69	1.43
NC47	0.5	4.95	3.25	7.63	1.54	3.78	11.08	4.32
NC48	13.87	8.23	30.97	19.66	0.9	24.9	23.48	12.8
column statistic Fig.2A CYR61	ns = not significant; * ≤ 0,05; ** ≤ 0,01; *** ≤ 0,001;**** < 0,0001
	N0	N10	N20	N45	T0	T10	T20	T45
Number of values	20	20	20	20	20	20	20	20
Minimum	0.13	0.88	2.49	1.77	0.19	1.35	0.69	1.43
25% Percentile	0.4375	2.778	4.66	5.178	1.473	3.36	3.115	3.783
Median	0.53	8.82	7.285	6.915	2.315	8.38	10.54	6.165
75% Percentile	0.955	11.74	10.67	11.57	10.08	17.85	15.54	12.84
Maximum	13.87	30.24	30.97	19.66	28.83	43.48	23.48	65.68
Mean	1.925	9.135	8.942	8.494	6.212	12.24	10.22	12.78
Std. Deviation	3.765	7.338	7.275	4.984	7.846	11.37	7.295	16.35
Std. Error	0.8418	1.641	1.627	1.115	1.754	2.543	1.631	3.655
Lower 95% CI of mean	0.1631	5.701	5.537	6.161	2.54	6.917	6.801	5.129
Upper 95% CI of mean	3.687	12.57	12.35	10.83	9.884	17.56	13.63	20.43
Shapiro-Wilk normality test
W	0.4719	0.8754	0.7283	0.8843	0.7191	0.8344	0.9321	0.6573
P value	< 0,0001	0.0147	< 0,0001	0.0212	< 0,0001	0.003	0.1696	< 0,0001
Passed normality test (alpha=0.05)?	No	No	No	No	No	No	Yes	No
P value summary	****	*	****	*	****	**	ns	****
Sum	38.5	182.7	178.8	169.9	124.2	244.8	204.3	255.6
1way ANOVA Fig.2A CYR61	ns = not significant; * ≤ 0,05; ** ≤ 0,01; *** ≤ 0,001;**** < 0,0001
Table Analyzed	all patients all N+T CYR61 NC4 N0=1
Kruskal-Wallis test
P value	< 0,0001
Exact or approximate P value?	Gaussian Approximation
P value summary	****
Do the medians vary signif. (P < 0.05)	Yes
Number of groups	4
Kruskal-Wallis statistic	29.6
Dunn's Multiple Comparison Test	Difference in rank sum	Significant? P < 0,05?	Summary
N0 vs N10	-32.6	Yes	***
N0 vs N20	-31.58	Yes	***
N0 vs N45	-33.63	Yes	***
N10 vs N20	1.025	No	ns
N10 vs N45	-1.025	No	ns
N20 vs N45	-2.05	No	ns
Table Analyzed	all patients all N+T CYR61 NC4 N0=1
Kruskal-Wallis test
P value	0.037
Exact or approximate P value?	Gaussian Approximation
P value summary	*
Do the medians vary signif. (P < 0.05)	Yes
Number of groups	4
Kruskal-Wallis statistic	8.482
Dunn's Multiple Comparison Test	Difference in rank sum	Significant? P < 0,05?	Summary
T0 vs T10	-18.9	No	ns
T0 vs T20	-16.5	No	ns
T0 vs T45	-16.6	No	ns
T10 vs T20	2.4	No	ns
T10 vs T45	2.3	No	ns
T20 vs T45	-0.1	No	ns

## Sheet: Fig.2B
S1_Appendix
individual data points Fig.2B RGS1		N = normal tissue; T = tumor tissue; 0 = before surgery; 10 = 10 minutes after resection; 20 = 20 minutes after resection; 45 = 45 minutes after resection
Case No.	N0	N10	N20	N45	T0	T10	T20	T45
NC4	1	6.04	7.92	6.88	5.67	8.12	6.53	9.59
NC5	11.27	1.85	9.71	9.49	2.74	3.01	13.92	9.18
NC11	0.57	1.84	4.7	5.38	1.14	14.08	3.95	10.14
NC12	0.59	6.5	5.6	5.55	4.7	5.81	3.13	3.67
NC16	1.35	6.21	5.59	6.57	1.61	4.6	6.43	8.83
NC21	3.25	8.68	7.74	10.15	4.15	4.69	2.34	8.24
NC25	2.42	8.05	10.61	10.41	1.51	7.27	6.91	27.54
NC26	0.76	14.27	11.06	9.1	3.12	6.58	11.76	9.54
NC27	2.05	3.95	6.92	9.71	1.17	4.04	6.32	8.78
NC30	0.86	7.3	12.28	3.48	0.43	14.8	11.16	11.86
NC35	1.3	4.87	7.17	6.37	10.19	18.94	19.92	11.54
NC36	3.22	4.79	9.37	8.21	2.56	2.42	6.01	4.72
NC37	1.35	13.24	17.15	16.82	1.19	4.12	23.61	8.77
NC39	0.92	6.86	5.89	8.23	1.19	15.22	9.18	14.33
NC40	2.81	13.52	12.06	7.84	2.56	9.16	15.87	24.12
NC41	0.63	10.64	9.99	12.14	0.98	11.96	3.66	6.13
NC42	1.18	12.29	13.63	11	1.5	6.44	3.33	7.07
NC43	1.05	6.97	2.82	2.69	0.02	4.12	8.33	9.39
NC47	0.73	3.14	3.54	5.06	1.08	1.04	3.56	0.69
NC48	1.06	7.18	5.79	3.5	0.93	1.5	n.d.	2.47
n.d.-not detected
column statistic Fig.2B RGS1	ns = not significant; * ≤ 0,05; ** ≤ 0,01; *** ≤ 0,001;**** < 0,0001
	N0	N10	N20	N45	T0	T10	T20	T45
Number of values	20	20	20	20	20	20	19	20
Minimum	0.57	1.84	2.82	2.69	0.02	1.04	2.34	0.69
25% Percentile	0.785	4.81	5.648	5.423	1.095	4.06	3.66	6.365
Median	1.12	6.915	7.83	8.025	1.505	6.125	6.53	9.005
75% Percentile	2.328	10.15	10.95	10.04	3.025	11.26	11.76	11.19
Maximum	11.27	14.27	17.15	16.82	10.19	18.94	23.61	27.54
Mean	1.919	7.41	8.477	7.929	2.422	7.396	8.733	9.83
Std. Deviation	2.362	3.733	3.635	3.38	2.341	5.076	5.978	6.386
Std. Error	0.5282	0.8348	0.8128	0.7558	0.5235	1.135	1.371	1.428
Lower 95% CI of mean	0.813	5.662	6.776	6.347	1.326	5.02	5.851	6.841
Upper 95% CI of mean	3.024	9.157	10.18	9.511	3.518	9.772	11.61	12.82
Shapiro-Wilk normality test
W	0.5357	0.9386	0.9682	0.9587	0.7673	0.9053	0.8714	0.8348
P value	< 0,0001	0.2255	0.7161	0.5183	0.0003	0.0519	0.0153	0.003
Passed normality test (alpha=0.05)?	No	Yes	Yes	Yes	No	Yes	No	No
P value summary	****	ns	ns	ns	***	ns	*	**
Sum	38.37	148.2	169.5	158.6	48.44	147.9	165.9	196.6
1way ANOVA Fig.2B RGS1	ns = not significant; * ≤ 0,05; ** ≤ 0,01; *** ≤ 0,001;**** < 0,0001
Table Analyzed	all patients all N+T RGS1 NC4 N0=1
Kruskal-Wallis test
P value	< 0,0001
Exact or approximate P value?	Gaussian Approximation
P value summary	****
Do the medians vary signif. (P < 0.05)	Yes
Number of groups	4
Kruskal-Wallis statistic	35.6
Dunn's Multiple Comparison Test	Difference in rank sum	Significant? P < 0,05?	Summary
N0 vs N10	-32.85	Yes	***
N0 vs N20	-38.18	Yes	***
N0 vs N45	-35.58	Yes	***
N10 vs N20	-5.325	No	ns
N10 vs N45	-2.725	No	ns
N20 vs N45	2.6	No	ns
Table Analyzed	all patients all N+T RGS1 NC4 N0=1
Kruskal-Wallis test
P value	< 0,0001
Exact or approximate P value?	Gaussian Approximation
P value summary	****
Do the medians vary signif. (P < 0.05)	Yes
Number of groups	4
Kruskal-Wallis statistic	27.22
Dunn's Multiple Comparison Test	Difference in rank sum	Significant? P < 0,05?	Summary
T0 vs T10	-25.5	Yes	**
T0 vs T20	-29.77	Yes	***
T0 vs T45	-34.8	Yes	***
T10 vs T20	-4.267	No	ns
T10 vs T45	-9.3	No	ns
T20 vs T45	-5.033	No	ns

## Sheet: Fig.2C
S1_Appendix
individual data points Fig.2C DUSP1		N = normal tissue; T = tumor tissue; 0 = before surgery; 10 = 10 minutes after resection; 20 = 20 minutes after resection; 45 = 45 minutes after resection
Case No.	N0	N10	N20	N45	T0	T10	T20	T45
NC4	1	1.887	2.654	2.975	0.641	0.781	1.392	2.196
NC5	4.34	0.459	3.053	3.194	0.359	0.204	0.733	0.318
NC11	0.164	0.329	0.931	1.09	0.105	1.073	0.43	0.996
NC12	0.247	1.763	1.911	1.43	1.316	0.337	0.386	0.171
NC16	0.15	1.302	0.886	1.225	0.109	0.401	0.473	0.492
NC21	0.168	1.074	1.373	0.917	0.164	0.514	0.053	0.195
NC25	0.27	1.746	1.809	1.488	0.125	0.84	0.628	1.817
NC26	0.243	0.578	0.718	1.069	0.628	0.217	0.466	0.265
NC27	0.176	0.439	0.581	1.096	0.211	0.167	0.251	0.38
NC30	0.189	0.956	2.708	0.81	0.118	0.554	0.484	0.855
NC35	0.917	0.658	0.87	1.188	0.582	0.618	0.401	0.466
NC36	0.45	0.774	0.767	1.169	0.238	0.259	0.147	0.181
NC37	0.302	1.92	1.248	1.664	0.154	0.319	1.617	0.229
NC39	0.24	1.31	1.165	1.418	0.115	0.582	0.482	0.347
NC40	0.203	0.75	0.948	0.785	0.086	0.24	0.373	0.997
NC41	0.036	0.818	0.626	0.782	0.067	0.356	0.142	1.154
NC42	0.15	0.37	0.527	0.611	0.171	0.347	0.261	0.252
NC43	0.572	1.889	0.921	1.155	0.03	0.153	0.293	0.435
NC47	0.24	0.688	0.661	1.907	0.107	0.208	0.423	0.171
NC48	0.515	3.322	2.084	3.25	0.376	0.456	0.052	1.044
column statistic Fig.2C DUSP1	ns = not significant; * ≤ 0,05; ** ≤ 0,01; *** ≤ 0,001;**** < 0,0001
	N0	N10	N20	N45	T0	T10	T20	T45
Number of values	20	20	20	20	20	20	20	20
Minimum	0.036	0.329	0.527	0.611	0.03	0.153	0.052	0.171
25% Percentile	0.17	0.598	0.7303	0.955	0.1075	0.2228	0.2535	0.2348
Median	0.2415	0.887	0.9395	1.179	0.159	0.3515	0.412	0.4075
75% Percentile	0.4988	1.759	1.886	1.62	0.3718	0.575	0.4835	0.9968
Maximum	4.34	3.322	3.053	3.25	1.316	1.073	1.617	2.196
Mean	0.5286	1.152	1.322	1.461	0.2851	0.4313	0.4744	0.6481
Std. Deviation	0.9317	0.7498	0.7784	0.7892	0.3071	0.2489	0.3953	0.5709
Std. Error	0.2083	0.1677	0.1741	0.1765	0.06866	0.05566	0.08838	0.1277
Lower 95% CI of mean	0.09257	0.8007	0.9577	1.092	0.1414	0.3148	0.2894	0.3808
Upper 95% CI of mean	0.9646	1.503	1.686	1.831	0.4288	0.5478	0.6593	0.9153
Shapiro-Wilk normality test
W	0.4432	0.8685	0.8471	0.7894	0.7145	0.8957	0.7771	0.7963
P value	< 0,0001	0.0111	0.0048	0.0006	< 0,0001	0.0342	0.0004	0.0008
Passed normality test (alpha=0.05)?	No	No	No	No	No	No	No	No
P value summary	****	*	**	***	****	*	***	***
Sum	10.57	23.03	26.44	29.22	5.702	8.626	9.487	12.96
1way ANOVA Fig.2C DUSP1	ns = not significant; * ≤ 0,05; ** ≤ 0,01; *** ≤ 0,001;**** < 0,0001
Table Analyzed	all patients all N+T DUSP1 NC4 N0=1
Kruskal-Wallis test
P value	< 0,0001
Exact or approximate P value?	Gaussian Approximation
P value summary	****
Do the medians vary signif. (P < 0.05)	Yes
Number of groups	4
Kruskal-Wallis statistic	30.23
Dunn's Multiple Comparison Test	Difference in rank sum	Significant? P < 0,05?	Summary
N0 vs N10	-26.88	Yes	**
N0 vs N20	-31.68	Yes	***
N0 vs N45	-37.15	Yes	***
N10 vs N20	-4.8	No	ns
N10 vs N45	-10.28	No	ns
N20 vs N45	-5.475	No	ns
Table Analyzed	all patients all N+T DUSP1 NC4 N0=1
Kruskal-Wallis test
P value	0.0108
Exact or approximate P value?	Gaussian Approximation
P value summary	*
Do the medians vary signif. (P < 0.05)	Yes
Number of groups	4
Kruskal-Wallis statistic	11.18
Dunn's Multiple Comparison Test	Difference in rank sum	Significant? P < 0,05?	Summary
T0 vs T10	-17.83	No	ns
T0 vs T20	-17.68	No	ns
T0 vs T45	-22.9	Yes	*
T10 vs T20	0.15	No	ns
T10 vs T45	-5.075	No	ns
T20 vs T45	-5.225	No	ns

## Sheet: Fig.2D
S1_Appendix
individual data points Fig.2D DUOX2		N = normal tissue; T = tumor tissue; 0 = before surgery; 10 = 10 minutes after resection; 20 = 20 minutes after resection; 45 = 45 minutes after resection
Case No.	N0	N10	N20	N45	T0	T10	T20	T45
NC4	1	0.32	0.533	0.367	1.889	1.338	2.265	6.328
NC5	1.314	3.616	0.64	0.981	4.135	0.666	0.009	0.009
NC11	5.503	0.635	8.923	9.423	0.116	0.02	0.325	0.195
NC12	0.778	0.303	0.193	0.327	0.344	0.322	0.214	0.278
NC16	1.57	0.16	0.096	0.038	10.99	7.864	9.129	4.233
NC21	1.742	0.308	0.217	0.094	1.367	0.057	0.111	0.034
NC25	0.3	0.131	0.057	0.041	0.712	0.095	0.053	0.036
NC26	3.9	1.252	1.928	1.869	3.64	0.019	0.605	0.014
NC27	4.552	0.137	0.211	0.378	4.513	1.901	4.677	5.739
NC30	8.417	0.486	0.156	0.474	0.023	0.017	0.011	0.017
NC35	0.322	0.137	0.163	0.114	0.701	0.548	0.494	0.838
NC36	0.717	0.065	0.098	0.055	2.602	0.03	0.017	0.012
NC37	1.549	1.128	1.345	1.463	0.113	0.25	0.188	0.227
NC39	1.814	0.794	1.206	0.81	2.323	0.414	0.233	0.122
NC40	1.511	0.251	0.29	0.458	0.583	0.561	1.856	0.609
NC41	3.515	0.093	0.229	0.495	0.513	0.312	1.694	3.205
NC42	0.784	0.063	0.072	0.102	3.004	0.078	0.537	0.129
NC43	2.006	0.735	0.278	0.235	4.544	0.122	0.08	0.045
NC47	0.957	0.084	0.088	0.119	0.905	3.5	0.608	2.142
NC48	36.717	19.179	0.794	0.493	0.313	0.015	0.006	0.046
column statistic Fig.2D DUOX2	ns = not significant; * ≤ 0,05; ** ≤ 0,01; *** ≤ 0,001;**** < 0,0001
	N0	N10	N20	N45	T0	T10	T20	T45
Number of values	20	20	20	20	20	20	20	20
Minimum	0.3	0.063	0.057	0.038	0.023	0.015	0.006	0.009
25% Percentile	0.8273	0.1325	0.1125	0.105	0.3863	0.03675	0.05975	0.0345
Median	1.56	0.3055	0.223	0.3725	1.136	0.281	0.279	0.162
75% Percentile	3.804	0.7793	0.7555	0.7313	3.481	0.6398	1.423	1.816
Maximum	36.72	19.18	8.923	9.423	10.99	7.864	9.129	6.328
Mean	3.948	1.494	0.8759	0.9168	2.167	0.9065	1.156	1.213
Std. Deviation	7.976	4.239	1.96	2.06	2.591	1.844	2.194	2.021
Std. Error	1.784	0.9478	0.4383	0.4607	0.5794	0.4123	0.4907	0.4519
Lower 95% CI of mean	0.2153	-0.49	-0.0416	-0.04745	0.9538	0.04351	0.1286	0.267
Upper 95% CI of mean	7.681	3.478	1.793	1.881	3.379	1.769	2.183	2.159
Shapiro-Wilk normality test
W	0.4326	0.3528	0.4259	0.418	0.7533	0.5291	0.5691	0.6528
P value	< 0,0001	< 0,0001	< 0,0001	< 0,0001	0.0002	< 0,0001	< 0,0001	< 0,0001
Passed normality test (alpha=0.05)?	No	No	No	No	No	No	No	No
P value summary	****	****	****	****	***	****	****	****
Sum	78.97	29.88	17.52	18.34	43.33	18.13	23.11	24.26
1way ANOVA Fig.2D DUOX2	ns = not significant; * ≤ 0,05; ** ≤ 0,01; *** ≤ 0,001;**** < 0,0001
Table Analyzed	all patients all N+T DUOX2 NC4 N0=1
Kruskal-Wallis test
P value	< 0,0001
Exact or approximate P value?	Gaussian Approximation
P value summary	****
Do the medians vary signif. (P < 0.05)	Yes
Number of groups	4
Kruskal-Wallis statistic	21.43
Dunn's Multiple Comparison Test	Difference in rank sum	Significant? P < 0,05?	Summary
N0 vs N10	27.13	Yes	**
N0 vs N20	28.78	Yes	***
N0 vs N45	27.3	Yes	**
N10 vs N20	1.65	No	ns
N10 vs N45	0.175	No	ns
N20 vs N45	-1.475	No	ns
Table Analyzed	all patients all N+T DUOX2 NC4 N0=1
Kruskal-Wallis test
P value	0.0259
Exact or approximate P value?	Gaussian Approximation
P value summary	*
Do the medians vary signif. (P < 0.05)	Yes
Number of groups	4
Kruskal-Wallis statistic	9.272
Dunn's Multiple Comparison Test	Difference in rank sum	Significant? P < 0,05?	Summary
T0 vs T10	18.73	No	ns
T0 vs T20	17.08	No	ns
T0 vs T45	18.8	No	ns
T10 vs T20	-1.65	No	ns
T10 vs T45	0.075	No	ns
T20 vs T45	1.725	No	ns

## Sheet: Fig.2E
S1_Appendix
individual data points Fig.2E SLC6A14		N = normal tissue; T = tumor tissue; 0 = before surgery; 10 = 10 minutes after resection; 20 = 20 minutes after resection; 45 = 45 minutes after resection
Case No.	N0	N10	N20	N45	T0	T10	T20	T45
NC4	1	1.734	1.425	1.064	13.033	13.248	27.715	43.863
NC5	2.095	11.021	1.392	2.012	58.419	6.006	9.617	8.585
NC11	5.021	0.336	26.272	5.408	0.455	0.434	0.473	0.462
NC12	1.495	1.375	3.675	3.272	0.755	0.299	0.411	0.705
NC16	5.394	1.141	0.65	1.564	9.551	14.104	6.838	3.562
NC21	13.652	0.635	1.045	0.738	17.207	2.535	3.51	0.465
NC25	1.48	0.32	0.41	0.392	3.477	1.119	0.816	1.309
NC26	13.791	0.834	1.266	1.199	9.386	0.684	0.477	1.471
NC27	7.1	0.161	0.249	0.159	5.662	4.65	13.736	13.297
NC30	20.988	2.876	1.53	2.64	6.148	2.702	6.792	11.577
NC35	0.151	0.131	0.164	0.247	5.806	7.986	6.889	1.534
NC36	3.271	0.37	0.376	0.323	5.025	0.026	0.047	0.03
NC37	3.535	0.33	0.826	0.936	0.063	0.125	0.128	0.051
NC39	1.984	0.359	1.02	0.238	2.724	1.394	0.775	0.883
NC40	16.752	0.237	0.458	0.663	0.448	0.044	0.125	0.062
NC41	6.358	0.61	0.427	0.278	2.702	2.51	4.921	15.455
NC42	0.607	0.285	0.289	0.365	33.888	49.26	57.43	54.991
NC43	0.551	0.136	0.074	0.189	n.d.	n.d.	n.d.	n.d.
NC47	3.357	0.177	0.321	0.502	9.913	22.147	3.293	9.249
NC48	154.32	25.443	1.339	0.475	69.915	10.295	n.d.	30.65
n.d.-not detected
column statistic Fig.2E SLC6A14	ns = not significant; * ≤ 0,05; ** ≤ 0,01; *** ≤ 0,001;**** < 0,0001
	N0	N10	N20	N45	T0	T10	T20	T45
Number of values	20	20	20	20	19	19	18	19
Minimum	0.151	0.131	0.074	0.159	0.063	0.026	0.047	0.03
25% Percentile	1.484	0.249	0.3348	0.2893	2.702	0.434	0.4575	0.465
Median	3.446	0.3645	0.738	0.5825	5.806	2.535	3.402	1.534
75% Percentile	12.01	1.317	1.379	1.473	13.03	10.3	7.571	13.3
Maximum	154.3	25.44	26.27	5.408	69.92	49.26	57.43	54.99
Mean	13.15	2.426	2.16	1.133	13.4	7.346	8	10.43
Std. Deviation	33.76	5.929	5.732	1.324	19.63	11.83	14.11	15.9
Std. Error	7.548	1.326	1.282	0.296	4.504	2.713	3.326	3.647
Lower 95% CI of mean	-2.654	-0.3493	-0.5224	0.5137	3.936	1.645	0.9821	2.769
Upper 95% CI of mean	28.94	5.2	4.843	1.753	22.86	13.05	15.02	18.09
Shapiro-Wilk normality test
W	0.3733	0.4273	0.3396	0.7258	0.6612	0.6441	0.5941	0.6963
P value	< 0,0001	< 0,0001	< 0,0001	< 0,0001	< 0,0001	< 0,0001	< 0,0001	< 0,0001
Passed normality test (alpha=0.05)?	No	No	No	No	No	No	No	No
P value summary	****	****	****	****	****	****	****	****
Sum	262.9	48.51	43.21	22.66	254.6	139.6	144	198.2
1way ANOVA Fig.2E SLC6A14	ns = not significant; * ≤ 0,05; ** ≤ 0,01; *** ≤ 0,001;**** < 0,0001
Table Analyzed	all patients all N+T SLC6A14 NC4 N0=1
Kruskal-Wallis test
P value	0.0003
Exact or approximate P value?	Gaussian Approximation
P value summary	***
Do the medians vary signif. (P < 0.05)	Yes
Number of groups	4
Kruskal-Wallis statistic	18.55
Dunn's Multiple Comparison Test	Difference in rank sum	Significant? P < 0,05?	Summary
N0 vs N10	28.45	Yes	***
N0 vs N20	23.25	Yes	**
N0 vs N45	24.7	Yes	**
N10 vs N20	-5.2	No	ns
N10 vs N45	-3.75	No	ns
N20 vs N45	1.45	No	ns
Table Analyzed	all patients all N+T SLC6A14 NC4 N0=1
Kruskal-Wallis test
P value	0.499
Exact or approximate P value?	Gaussian Approximation
P value summary	ns
Do the medians vary signif. (P < 0.05)	No
Number of groups	4
Kruskal-Wallis statistic	2.371
Dunn's Multiple Comparison Test	Difference in rank sum	Significant? P < 0,05?	Summary
T0 vs T10	9.711	No	ns
T0 vs T20	9.145	No	ns
T0 vs T45	6.868	No	ns
T10 vs T20	-0.5658	No	ns
T10 vs T45	-2.842	No	ns
T20 vs T45	-2.276	No	ns

## Sheet: Fig.2F
S1_Appendix
individual data points Fig.2F EEF1A1		N = normal tissue; T = tumor tissue; 0 = before surgery; 10 = 10 minutes after resection; 20 = 20 minutes after resection; 45 = 45 minutes after resection
Case No.	N0	N10	N20	N45	T0	T10	T20	T45
NC4	1	0.814	0.708	1.062	3.8	2.302	2.391	2.738
NC5	1.874	1.542	1.93	1.739	0.592	1.028	1.982	1.996
NC11	0.92	0.804	0.82	0.812	1.239	1.416	1.571	1.623
NC12	2.072	2.277	2.112	1.812	1.103	0.693	0.78	0.937
NC16	2.585	3.191	3.108	2.827	3.668	3.062	2.327	1.65
NC21	3.738	1.769	1.669	2.253	2.761	3.649	1.862	1.125
NC25	4.286	3.947	3.932	3.422	0.975	0.718	1.14	2.188
NC26	2.032	2.527	2.191	2.229	0.596	0.512	1.812	0.538
NC27	1.73	1.669	1.48	1.588	1.91	1.788	1.652	1.491
NC30	1.667	1.609	1.193	1.422	1.307	0.765	1.136	1.075
NC35	1.43	1.712	1.582	2.858	0.587	0.306	0.458	1.251
NC36	2.023	2.073	2.605	1.814	2.522	2.68	2.069	2.299
NC37	1.685	1.305	2.412	1.983	1.757	1.586	1.427	1.856
NC39	1.795	2.056	2.195	2.088	3.046	2.736	2.845	3.349
NC40	2.008	1.764	2.488	1.949	1.18	0.899	1.108	0.66
NC41	5.907	1.429	1.276	1.992	1.74	1.604	2.541	0.338
NC42	1.947	2.209	2.031	2.288	1.548	2.415	1.677	2.011
NC43	1.628	1.461	1.308	1.367	3.548	1.121	1.199	1.366
NC47	2.427	1.541	2.427	3.085	1.604	1.209	2.095	2.068
NC48	1.418	1.636	1.317	1.555	0.846	2.643	1.4	0.998
column statistic Fig.2F EEF1A1	ns = not significant; * ≤ 0,05; ** ≤ 0,01; *** ≤ 0,001;**** < 0,0001
	N0	N10	N20	N45	T0	T10	T20	T45
Number of values	20	20	20	20	20	20	20	20
Minimum	0.92	0.804	0.708	0.812	0.587	0.306	0.458	0.338
25% Percentile	1.638	1.481	1.31	1.563	1.007	0.7985	1.155	1.017
Median	1.911	1.691	1.981	1.966	1.576	1.501	1.665	1.557
75% Percentile	2.338	2.175	2.423	2.279	2.701	2.586	2.089	2.054
Maximum	5.907	3.947	3.932	3.422	3.8	3.649	2.845	3.349
Mean	2.209	1.867	1.939	2.007	1.816	1.657	1.674	1.578
Std. Deviation	1.181	0.7329	0.7838	0.6633	1.053	0.957	0.6109	0.757
Std. Error	0.264	0.1639	0.1753	0.1483	0.2354	0.214	0.1366	0.1693
Lower 95% CI of mean	1.656	1.524	1.572	1.697	1.324	1.209	1.388	1.224
Upper 95% CI of mean	2.761	2.21	2.306	2.318	2.309	2.104	1.96	1.932
Shapiro-Wilk normality test
W	0.7669	0.8869	0.9596	0.9716	0.8964	0.9422	0.9906	0.9783
P value	0.0003	0.0236	0.5366	0.7887	0.0353	0.2643	0.9988	0.9101
Passed normality test (alpha=0.05)?	No	No	Yes	Yes	No	Yes	Yes	Yes
P value summary	***	*	ns	ns	*	ns	ns	ns
Sum	44.17	37.34	38.78	40.15	36.33	33.13	33.47	31.56
1way ANOVA Fig.2F EEF1A1	ns = not significant; * ≤ 0,05; ** ≤ 0,01; *** ≤ 0,001;**** < 0,0001
Table Analyzed	all patients all N+T EEF1A1 NC4 N0=1
Kruskal-Wallis test
P value	0.7874
Exact or approximate P value?	Gaussian Approximation
P value summary	ns
Do the medians vary signif. (P < 0.05)	No
Number of groups	4
Kruskal-Wallis statistic	1.057
Dunn's Multiple Comparison Test	Difference in rank sum	Significant? P < 0,05?	Summary
N0 vs N10	6.3	No	ns
N0 vs N20	2.925	No	ns
N0 vs N45	-0.325	No	ns
N10 vs N20	-3.375	No	ns
N10 vs N45	-6.625	No	ns
N20 vs N45	-3.25	No	ns
Table Analyzed	all patients all N+T EEF1A1 NC4 N0=1
Kruskal-Wallis test
P value	0.9113
Exact or approximate P value?	Gaussian Approximation
P value summary	ns
Do the medians vary signif. (P < 0.05)	No
Number of groups	4
Kruskal-Wallis statistic	0.5341
Dunn's Multiple Comparison Test	Difference in rank sum	Significant? P < 0,05?	Summary
T0 vs T10	3.05	No	ns
T0 vs T20	-0.975	No	ns
T0 vs T45	3.425	No	ns
T10 vs T20	-4.025	No	ns
T10 vs T45	0.375	No	ns
T20 vs T45	4.4	No	ns

## Sheet: Fig.3A
S1_Appendix
individual data points Fig.3A: RGS1 expression changes in normal ischemic tissue samples (fold change [N0=1])
N = normal tissue; T = tumor tissue; 0 = before surgery; 10 = 10 minutes after resection; 20 = 20 minutes after resection; 45 = 45 minutes after resection
Case No.	N0	N10	N20	N45
NC4	1	6.017	7.902	6.859
NC5	1	0.164	0.862	0.842
NC11	1	3.204	8.171	9.351
NC12	1	11.069	9.555	9.469
NC16	1	4.594	4.139	4.865
NC21	1	2.654	2.363	3.105
NC25	1	3.32	4.38	4.294
NC26	1	18.827	14.591	12.004
NC27	1	1.93	3.378	4.736
NC30	1	8.442	14.211	4.029
NC35	1	3.748	5.531	4.902
NC36	1	1.473	2.881	2.528
NC37	1	9.82	12.733	12.481
NC39	1	7.358	6.328	8.828
NC40	1	4.814	4.303	2.794
NC41	1	16.689	15.673	19.095
NC42	1	10.35	11.506	9.266
NC43	1	6.638	2.689	2.576
NC47	1	4.33	4.901	7.003
NC48	1	6.744	5.442	3.305

## Sheet: Fig.3B
S1_Appendix
individual data points Fig.3B: RGS1 expression changes in tumor ischemic tissue samples (fold change [T0=1])
N = normal tissue; T = tumor tissue; 0 = before surgery; 10 = 10 minutes after resection; 20 = 20 minutes after resection; 45 = 45 minutes after resection
Case No.	T0	T10	T20	T45
NC4	1	1.433	1.152	1.694
NC5	1	1.095	5.06	3.332
NC11	1	12.359	3.466	8.89
NC12	1	1.23	0.664	0.776
NC16	1	2.852	3.997	5.473
NC21	1	1.131	0.564	1.986
NC25	1	4.81	4.595	18.233
NC26	1	2.105	3.763	3.053
NC27	1	3.437	5.381	7.49
NC30	1	34.461	25.998	27.605
NC35	1	1.859	1.958	1.133
NC36	1	0.945	2.343	1.838
NC37	1	3.45	19.803	7.348
NC39	1	12.725	7.68	11.995
NC40	1	3.57	6.201	9.408
NC41	1	12.227	3.742	6.275
NC42	1	4.302	2.226	4.717
NC43	1	203.282	410.774	463.905
NC47	1	0.969	3.302	0.645
NC48	1	1.617	n.d.	2.667
n.d.-not detected

## Sheet: Fig.3C
S1_Appendix
individual data points Fig.3C: EEF1A1 expression changes in normal ischemic tissue samples (fold change [N0=1])
N = normal tissue; T = tumor tissue; 0 = before surgery; 10 = 10 minutes after resection; 20 = 20 minutes after resection; 45 = 45 minutes after resection
Case No.	N0	N10	N20	N45
NC4	1	0.812	0.707	1.06
NC5	1	0.823	1.032	0.928
NC11	1	0.872	0.89	0.887
NC12	1	1.098	1.021	0.874
NC16	1	1.233	1.204	1.092
NC21	1	0.473	0.449	0.603
NC25	1	0.907	0.903	0.788
NC26	1	1.242	1.079	1.096
NC27	1	0.965	0.857	0.924
NC30	1	0.962	0.71	0.895
NC35	1	1.197	1.135	1.997
NC36	1	1.021	1.284	0.893
NC37	1	0.774	1.431	1.19
NC39	1	0.77	1.43	1.19
NC40	1	0.876	1.237	0.968
NC41	1	0.242	0.216	0.338
NC42	1	1.137	1.045	1.179
NC43	1	0.897	0.809	0.841
NC47	1	0.424	1.002	1.276
NC48	1	1.154	0.932	1.099

[truncated: 5 more sheets: Fig.3D, Fig.4A, Fig.4B, Fig. S1A, Fig. S1B]
